# Supplementary material for: Syncope Recurrence and Downstream Diagnostic Testing after Insertable Cardiac Monitor Placement for Syncope
Source: Diagnostics (Basel). 2022 Aug 16;12(8):1977. doi: 10.3390/diagnostics12081977 (PMC9407126; doi:10.3390/diagnostics12081977)
Supplement: Supplementary file 1 [file diagnostics-12-01977-s001.zip]

Archive with 1 entries (1 files):
- diagnostics-1849065-supplementary.pdf
